# Supplementary material for: The SWI/SNF subunit ARID1B is important for regenerative ability of hematopoietic stem cells in normal hematopoiesis
Source: PLoS One. 2024 Oct 24;19(10):e0312616. doi: 10.1371/journal.pone.0312616 (PMC11500929; doi:10.1371/journal.pone.0312616)
Supplement: S1 Dataset — (XLSX) [file pone.0312616.s009.xlsx]

## Sheet: Fig1
1A
VavCre+					Arid1bfl/flVavCre+
68.57	53.3	57	66	31.2	34.45	50	71	73	74
1B
WBC
VavCre+					Arid1bfl/flVavCre+
5.7	5.7	9.2	6.1	6.5	5.9	5.3	12.6	4.5
RBC
VavCre+					Arid1bfl/flVavCre+
10.46	10.43	10.64	10.12	12.1	9.6	10.45	10.41	10
HGB
VavCre+					Arid1bfl/flVavCre+
16.4	16.1	16.1	16.1	18	15	16.4	15.9	15.9
HCT
VavCre+					Arid1bfl/flVavCre+
52.4	51.9	50.8	48.7	60.4	48.5	53.2	50.2	48.3
1C
Bone marrow
	VavCre+					Arid1bfl/flVavCre+
B220+	24.3	34	50.6	29.6	32.9	43.9	47.6	51	33.7	38.6
CD3+	1.34	1.32	1.01	1.85	2.36	1.12	1.38	1.09	1.86	1.61
Gr1+Mac1+	56	47.5	28.5	52.9	42.8	34	28.8	26.7	45.5	39.5
Spleen
	VavCre+					Arid1bfl/flVavCre+
B220+	67.4	60.5	57.5	50.8	53.6	63.7	46.8	52.5	53.1	53.8
CD3+	20.5	24.1	24.5	26.4	24.9	21.5	24.1	25.5	22.6	23.7
Gr1+Mac1+	3.83	1.92	1.81	3.78	2.54	2.99	2.16	1.84	4.41	3.63
Peripheral Blood
	VavCre+					Arid1bfl/flVavCre+
B220+	58.5	34.4	44.6	38.8	42.6	67.5	41.8	33.2	46.8	49.9
CD3+	30.4	28.9	32.3	24.9	26.9	20.5	34	29.1	23.4	17.3
Gr1+Mac1+	2.28	3.5	3.82	11.4	9.19	4.41	4.21	2.81	17.3	6.72
1D
HSPC
	VavCre+					Arid1bfl/flVavCre+
LSK	0.44	0.5	0.24	0.15	0.19	0.53	0.53	0.23	0.14	0.17
CD48-CD150+	0.032	0.038	0.00991	0.0052	0.00988	0.059	0.055	0.022	0.005	0.00673
CD48+ CD150+	0.049	0.066	0.02	0.015	0.00723	0.06	0.068	0.014	0.00602	0.00938
CD48+CD150-	0.31	0.34	0.19	0.12	0.15	0.35	0.36	0.17	0.12	0.14
CD48-CD150-	0.056	0.055	0.023	0.00785	0.019	0.059	0.05	0.025	0.012	0.017
Progenitors
	VavCre+					Arid1bfl/flVavCre+
LK	1.04	1.23	0.88	0.92	0.97	0.97	1.06	0.86	1.07	1.01
CMP	0.25	0.26	0.22	0.21	0.33	0.19	0.18	0.23	0.24	0.28
GMP	0.52	0.62	0.35	0.6	0.51	0.41	0.49	0.31	0.66	0.59
MEP	0.25	0.34	0.29	0.1	0.12	0.36	0.37	0.3	0.15	0.13
CLP	0.084	0.087	0.078			0.093	0.078	0.075

## Sheet: Fig2
2A
WBC
Weeks	VavCre+					Arid1bfl/flVavCre+
4	4.1	6.3	3.7	5.8	3.4	4.1	3	3.9	5.6
8	8.5	6.1	8.9	5.1		7.1	6.5	7.8
12	8.8	12.6	8.6	11.1	9	7.5	9.9	8.2
16	10.4	10.5	5.5	7.7	6.1	7.6	5.8	5.9
20	9.2	16.1	10.1	10.1	7.3	5.4	6.5	6.5
24	5.5	10.1	7.8	8.7		7.2	4.8	3.6
26	9.5	10.6	10.4	8		5.7	5	5.7
RBC
Weeks	VavCre+					Arid1bfl/flVavCre+
4	9.43	9.9	9.63	10.48	9.78	8.76	9.49	7.12	9.78
8	11.15		10.78	11.18	11.02	10.61	10.75	11.01
12	10.49	10.21	10.69	10.41	10.45	9.85	9.9	11.12
16	9.68	9.69	9.84	9.62	10.35	9.41	10.03	10.38
20	9.55	10.88	10.06	11.35	10.1	9.55	10.3	10.58
24	9.82	9.92	10.18	10.07		10.15	10.25	9.23
26	9.35	10.01	10.78	10.01		8.82	9.53	9.28
HGB
Weeks	VavCre+					Arid1bfl/flVavCre+
4	13.5	14.7	14.4	15	14.4	13.2	14.2	11.3	14.7
8	16	16.2	16	16		15.8	15.8	15.1
12	15.2	15.2	15.8	15.3	15.2	14.1	15.1	15.7
16	14.3	14.4	14.5	13.8	15.1	13.7	14.5	15
20	14.1	15.9	14.4	16.5	15.2	13.9	15.2	15.3
24	14.6	14.5	14.5	14.9		14.5	14.8	12.6
26	14.3	15.7	16.8	15.6		13.6	15.1	14
HCT
Weeks	VavCre+					Arid1bfl/flVavCre+
4	44.5	47.2	46.5	48.3	46.9	42.3	45.8	36.4	47.6
8	52.8	52.2	53.4	53.1		50.5	52.1	50.7
12	49.8	48.3	50.6	49.2	49.5	46.2	48.7	51.5
16	46.3	46.7	46.2	45.6	49.1	44.9	47.8	48.8
20	45.9	52.2	47.1	53.9	48.5	44.9	48.8	49.5
24	48.2	48.2	48.6	48.9		49.1	49	42.3
26	45.7	48.4	52.1	48.8		42.2	45.8	42.3
2B
Myeloid
Weeks	VavCre+					Arid1bfl/flVavCre+
4	97.8	97.3	98.3	97.2	98.5	90	98.6	93.7	98.5
8	81.3	92.3	91.6	88.3		75.5	83.5	63.5
12	98.5	93.7	91.3	57.5	96.4	97.1	80.5	88.8
16	95.5	96.6	96.4	96.7	92.6	94	96.5	94.4
20	97.6	96.9	96.9	93	95.6	94.6	93.1	98.2
24	98.5	98.4	97.4	97		96.1	97.8	82.8
28	74.6	91.5	94.5	99.6		98.3	90.7	99.5
B cells
Weeks	VavCre+					Arid1bfl/flVavCre+
4	97.2	97.3	97.8	92.5	98.3	98	96.2	95.1	95.5
8	87.4	95.8	94.4	93.1		78	84.1	60.2
12	99	98.8	97.8	89.6	98.8	96.9	90.9	95.2
16	96.1	96.6	96.2	95.9	84.9	90.2	96.1	94.3
20	97.9	99.5	98.4	96.4	98.8	96.4	97.9	98.5
24	98.8	99.3	98.9	99.1		97.5	98.4	83.3
28	95.1	98.2	98.9	99.6		97.8	98.2	99
T cells
Weeks	VavCre+					Arid1bfl/flVavCre+
4	27.2	23.2	21.3	33	37.2	20.9	21.3	28.6	26
8	59.3	74.1	65.1	67.7		47.2	57	30.4
12	86	82.2	85.3	60.1	86.3	78	72.9	82.2
16	87.4	80.5	87.6	83.9	67.4	77	86.6	82.3
20	92	76.4	88.4	86.2	90	85.4	85.5	88.1
24	93.5	89.6	87.9	89.4		86.5	87.6	86.5
28	77.2	86.7	87.2	89.9		88.6	85.8	89.2
Peripheral Blood
Weeks	VavCre+					Arid1bfl/flVavCre+
4	79.2	80	71.7	83.8	80.2	80.6	82.8	76.4	75.6	79.2
8	93.8	92.7	91.6	92.7	92.2	92.6	92.4	91.1	93	93
14	93.3	95.9	94.1	94.8	95.7	94.3	91.4	93.6	92.8	95
16	94.3	96.1	94	95.3	96.1	96.2	93.1	93.2	94.9	95.2
20	96.2	96.9	95	98	96.2	96.7	93.1	95.7	96.2	97.1
24	95.7	95.2	98.6	94.9		96.2	94.9	94.7	98.1	98.3
2C
Bone marrow
	VavCre+				Arid1bfl/flVavCre+
Mac1+/Gr1+	98	97.6	93.5	96.7	98.7	95.2	98.3
B220+	98.2	97.5	97.5	98.1	95.6	96.5	96.4
CD3+	73.5	73.5	67.2	73.8	75.7	81.8	78.1
whole bone marrow	77.2	75.4	72.2	78.8	76.8	68.8	74
Spleen
	VavCre+				Arid1bfl/flVavCre+
Mac1+/Gr1+	98.1	98.8	96.7	97.6	95.4	93.8	98.2
B220+	98.2	98.3	98.4	98.4	96.2	98.1	98.6
CD3+	86.4	85.3	86.5	88.9	77.3	84.8	84.4
whole spleen	81.4	81.3	84.4	87.2	75.9	82.1	82.3
2D
HSPC
	VavCre+				Arid1bfl/flVavCre+
LSK	95.7	98.2	82.8	97.1	98.2	98.3	96.1
CD48+CD150-	99.2	99.6	76.5	99.6	99.6	99.5	98.8
CD48+CD150+	98.9	98.5	94.3	100	99.4	99.1	98.3
CD48-CD150+	99.3	100	99.2	100	100	100	98.8
CD48-CD150-	98.1	100	90	100	100	100	98.4
Progenitors
	VavCre+				Arid1bfl/flVavCre+
LK	99.9	99.9	91	99.8	99.9	99.9	99.7
CMP	100	99.9	82.5	99.9	99.9	100	100
GMP	99.5	99.7	90.7	99.5	99.5	99.2	99.3
MEP	99.8	99.9	94.7	100	99.9	99.8	99.5
CLP	88.5	93.3	84	81.2	97.5	93.3	87.1

## Sheet: Fig3
3A
Peripheral blood
Cohort1
Weeks	VavCre+					Arid1bfl/flVavCre+
4	29.7	36.7	35.7	39.1	36.5	49.1	52.4	49.9	49.1	44.5
8	38.3	48.6	43.9	52.9	43.6	55.6	51.1	50.4	55.4	49.8
14	47.1	43.6	44.6	50.8	46.2	54.7	48.1	45.9	50.1	52.6
16	47.1	48.4	45.8	48.5	45.3	54.5	51.9	47.1	43.2	54.8
20	52.4	46.8	49.7	44.3	42	56.6	48.9	44.8	44.1	54.8
24	52.2	32.4	50.6	28.6	44.5	50.7	38.7	36	37.8
Cohort2
Weeks	VavCre+					Arid1bfl/flVavCre+
0	50.8					49.1
4	27.3	37.6	31.2	32.4	35.4	22.2	24.6	22.4	29.4
8	29.1	17.3	23.7	32.6	30.6	20.1	34.3	24.2	20.6
12	29.4	45.6	39.4	37.7	40.1	35.4	28.4	16.1	18.8
16	27.3	40.3	46.8	46.4	37.4	30.7	20.8	11.9	12
20	29.9	36.8	47.9	48.3	37.7	25.7	21.7	10.2	10.1
24	32.6	43.2	53.1	55.5	48.4	26.7	23.8	12.3	8.89
26	33.5	38.2	53.4	57.4	46.7	20	24.5	12	9.01
Cohort3
Weeks	VavCre+					Arid1bfl/flVavCre+
0	45.9					46.2
4	42.3	47	45.3	53.3	48.3	22.4	32.3	31.6	27.1
8	57.1	50.2	66.4	53.9		22.6	37.3	36.1	26.5
12	61	67.7	68.2	52.4		36.9	36.6	45.9	36.7
16	61.5	71	64.7	54.1		41.9	43.6	36.4	28.3
20	64.2	54.5	64	48.7		35	41.3	48.2	55.9
3B
Myeloid
Cohort1
Weeks	VavCre+					Arid1bfl/flVavCre+
4	29.4	40.5	36.8	33.5	45.6	48	50.4	41.9	56.7	44.9
8	35.3	40.1	51.4	40.1	55.5	51	43	37.5	45	37.8
14	36.4	39.5	59.4	19.3	59.2	52.2	32.6	54.5	46.5	42.5
16	30.2	61.9	60.8	15.4	37.5	46.5	51.1	49.6	32	44.4
20	38.1	55.2	54.7	11.7	35.9	47.1	54.9	40.7	32.3	43.4
24	27.7	28.5	56.8	12.5	54.1	38.1	30.1	34.9	39.9
Cohort2
Weeks	VavCre+					Arid1bfl/flVavCre+
4	42.8	61.9	43.9	47.2	45	17.1	20.6	26.9	20.6
8	49.9	56.2	62.5	54.1	45.6	57	27.4	4.53	20.6
12	44.1	44.4	62.5	66.7	65.4	57.7	15.9	5.7	16.6
16	49.9	39.7	56.5	75.3	72.2	55.5	14.3	4.7	8.9
20	55.1	36.9	53.6	70.8	79.4	46.7	12.6	5.69	6.03
24	59.5	38.5	53.3	67.1	85.4	42.1	10.8	8.76	4.39
26	64.9	30.2	47	68.5	83.1	30.7	12.2	9.88	5.8
Cohort3
Weeks	VavCre+					Arid1bfl/flVavCre+
4	61.7	69.2	67.7	67.5	55.7	28.8	37.5	17.8	32
8	71.7	81.5	82.7	55.7		59.8	22.6	53.3	47.8
12	49.7	59.7	57.2	33.1		34.7	16.1	40.7	23.5
16	77.5	80.8	78.3	47.9		76.2	48	46.1	24.7
20	87.7	88.8	79.8	57.3		52	20.9	51.5	91.4
3C
B Cell
Cohort1
Weeks	VavCre+					Arid1bfl/flVavCre+
4	48.9	46.8	46.6	49.7	47.1	68.2	66.7	66.7	65.8	67.9
8	49	55.5	52.9	62.7	52.4	66.7	65	61.8	68.8	64.3
14	61.2	53.2	55.8	67.4	56.8	68.2	65.8	60.3	63	67.6
16	63.7	58.9	59.6	67.2	55	68.3	62.8	62.7	63.7	69.6
20	68	61.6	61.3	61.6	51.6	70.8	59.6	60.9	60.8	68.7
24	66.1	46	63.7	42.7	52.2	66.8	56.6	50.2	63.2
Cohort2
Weeks	VavCre+					Arid1bfl/flVavCre+
4	40.6	42.8	35.7	36	40.1	38.4	37.2	34.3	39.2
8	32.5	49.5	42.1	42.4	48	33.6	41.8	33.5	30.3
12	31.7	63.8	56	51.6	53.6	43.9	37.1	25.3	24
16	31.8	65	62.6	57	57.6	42	34.7	21.7	17.7
20	34.3	66.2	63.7	66.5	61.6	38.6	35.1	20	17
24	32.3	59.7	64.4	68.2	60.9	38.9	34.7	18.7	12.9
26	35.4	62.2	64.7	72.8	63	35.8	36.6	20.7	13.3
Cohort3
Weeks	VavCre+					Arid1bfl/flVavCre+
4	54.9	55	46	62.3	58.8	29.2	43.1	45.1	36.8
8	68.7	56.6	74.6	64.2		45	43.1	45	39.8
12	67.9	71.5	74.9	63.9		44.1	40.6	49.5	43.3
16	71	76	73.5	68.8		54.9	51	45.3	40.1
20	71.7	67.9	72.4	65.4		50.1	46.5	55.9	61.4
3D
T Cell
Cohort1
Weeks	VavCre+					Arid1bfl/flVavCre+
4	11.3	26.6	12.5	24.3	26.2	19	21	22.2	13.3	14.4
8	25.1	46.3	29.6	41.4	26.4	40.5	34.5	34.1	34.1	33.4
14	34.9	38.7	23.2	33.9	34.8	39.8	30.2	25.8	31.6	31.8
16	37.2	38.7	23.7	30.4	36	40.9	27	25.9	25.1	33.9
20	43.4	39.7	23.5	24.5	31.6	40.5	24.6	25	21.7	34
24	48.6	32.5	28	19.5	36.7	39	20.7	23	32.7
Cohort2
Weeks	VavCre+					Arid1bfl/flVavCre+
4	20.7	4.76	3.38	9.18	10.2	6.12	39.6	14	27.9
8	24	21.3	14	23	13.5	8.69	21.2	19.3	22.6
12	21.5	33.1	30.4	23.1	23.5	13.8	23.2	10.7	15.2
16	24.5	23.6	37.6	30.2	22.2	14.3	19.5	6.66	10.7
20	22.8	20.8	45.4	30.6	22.9	13.4	19.9	6.36	8.15
24	22.8	20.4	47.7	32.4	25.4	14.5	23.7	5.62	6.73
26	22.9	18.4	48.8	35.2	23.2	13.3	20.9	5.21	6.63
3E
Cohort1
	VavCre+					Arid1bfl/flVavCre+
Mac1+/Gr1+	34.3	40	57.1	14.6	58	37.5	28	39	48.3
B220+	45.6	29.6	44.5	30.1	34.2	42.1	27.5	34.4	40.7
CD3+	46.1	35	24.3	43.1	30.8	50.8	35.5	37.6	56.8
whole bone marrow	41.9861	35.6343	51.7368	17.6287	48.4603	40.2349	28.1346	40.113	50.165
Cohort2
	VavCre+					Arid1bfl/flVavCre+
Mac1+/Gr1+	72.9	71.7	54.7	36.6	89.2	35.3	16.5	10.4	4.1
B220+	28.3	59.1	55	52.1	51	28.5	22.1	12.2	7.03
CD3+	26	27.2	25.3	25.9	26.4	23.6	30.2	13.2	22.2
whole bone marrow	61.9952	66.9271	55.1116	41.3352	77.1429	34.5354	19.0184	11.2696	5.71632
Cohort3
	VavCre+				Arid1bfl/flVavCre+
Mac1+/Gr1+	85.9	91.1	85.9	48.3	49.7	29.6	55.6	83.2
B220+	61.1	68.4	58.4	50	31.8	27.1	34.7	54.4
CD3+	43.9	67.7	38.7	38.9	33.6	51.1	42.8	61.3
whole bone marrow	70.3	69.5	47.7	40.2	32.6	23.5	46	65.1
3F
	VavCre+					Arid1bfl/flVavCre+
Mac1+/Gr1+	51	45.7	58.1	32.3	54.4	46	38.3	28.3	69
B220+	56.6	39.7	53.8	47	49.3	57.5	47.1	46.2	55.3
CD3+	44.8	30	26.1	17.6	32.4	37.9	27.4	25	36.9
whole spleen	53.0449	37.9509	50	36.553	46.0069	56.5134	40.785	41.6	51.7056
Cohort2
	VavCre+					Arid1bfl/flVavCre+
Mac1+/Gr1+	67.9	67.6	57.3	39.4	82.8	39.1	16.4	13.7	7.92
B220+	29.7	65.6	45.4	55.7	55.4	22.1	26.6	15.4	9.1
CD3+	24.9	32.7	33.3	21.6	25.7	20.9	24.9	10.3	10.3
whole spleen	30.7269	57.0304	49.2676	44.4321	47.0842	23.5556	25.5319	13.7387	9.45608
Cohort3
	VavCre+				Arid1bfl/flVavCre+
Mac1+/Gr1+	83.8	89.4	84.6	45.6	44.6	32.7	52	85.7
B220+	68.9	75.9	69.1	66.6	39.4	38.5	43.3	62.1
CD3+	52.8	77.3	59.1	42.1	31.1	41.3	50.8	63.1
whole spleen	63.3	77	66.2	55.7	36.1	39	45.3	62.4
3G
Cohort1
	VavCre+					Arid1bfl/flVavCre+
LSK	33.1	38.6	54.8	21.7	62	40.2	29.7	51	48.1
CD48+CD150-	26.1	34.2	54.7	19.7	58.3	28.1	24.3	33.8	34
CD48+CD150+	24.8	36.1	51.5	10.2	67.1	21	18.1	24.4	35.1
CD48-CD150+	53.2	46.3	57.8	30.6	80.9	56.1	32.8	80.8	68.2
CD48-CD150-	42.8	42.1	55.9	48.1	66.9	51.2	46.4	68.7	59.2
Cohort2
	VavCre+					Arid1bfl/flVavCre+
LSK	67.6	68.9	52.8	37.5	79	39.1	18.1	12.2	6.25
CD48+CD150-	72.6	70.3	61.1	36.5	81.8	36.8	19.4	12.4	6.59
CD48+CD150+	73.8	80.8	59.7	44.6	88.2	32.2	13.4	12.5	11.7
CD48-CD150+	86.3	89.2	77	70.9	82.4	65.3	29.4	44.7	14.4
CD48-CD150-	77.5	85.4	81.8	54.8	75.6	75.1	31.2	37.3	41.4
Cohort3
	VavCre+				Arid1bfl/flVavCre+
LSK	90.7	89.7	89.1	80.1	71.2	61.1	60.5	94.4
CD48+CD150-	86.8	92.3	87.3	53.2	47.8	31.2	56.9	85
CD48+CD150+	84.8	92.5	89.7	52.7	45.2	30.5	49.7	84.6
CD48-CD150+	90.7	89.7	89.1	80.1	71.2	61.1	60.5	94.4
CD48-CD150-	88.7	92.7	85.7	62.9	74.8	51.9	69.6	88.4
3H
Cohort1
	VavCre+					Arid1bfl/flVavCre+
LK	35.8	38.3	56.2	18	64.2	43.5	38.2	48.2	55.4
CMP	27	31.2	49.9	12.1	61.3	35.2	31.3	40.8	45.9
GMP	35.8	39.9	61.6	14.2	66.5	45.4	36.1	46.7	52.6
MEP	47.2	51.6	63.2	38.2	68.8	58.8	61.9	65.7	71.3
CLP	29.5	38.7	59.4	25.9	63.6	49.3	45.5	37.5	54.3
Cohort2
	VavCre+					Arid1bfl/flVavCre+
LK	81.4	76.5	61.8	50.9	91.4	56.1	37.7	45.5	18.9
CMP	82.2	69.1	50.8	38.6	89.2	52.2	38.7	55	15.1
GMP	78.7	77.6	61.1	40.9	92.5	41.7	21.5	24.4	5.64
MEP	80.2	75.9	57.6	56	87.9	63.8	42.8	50	25.3
CLP	28.1	42.8	47	35.9	57.7	45.4	41.5	17.3	13.7
Cohort3
	VavCre+				Arid1bfl/flVavCre+
LK	86.6	92.2	85.5	48.2	53.6	30.7	62.8	80.7
CMP	82.3	90.3	83.8	39.9	42.1	22.8	63.1	77.9
GMP	86.3	91.8	84.4	48	51.2	27.8	55.3	79.5
MEP	90.8	94.2	87.8	56.7	65	41.2	73.4	85.8
CLP	85.2	93.6	86.3	53.2	60.1	43	63.2	70

## Sheet: FigS3
S3A
WBC
Weeks Post- pIpC	MxCre+						Aird1bfl/flMxCre+
8	5.2	8.1	4.9	13.1	12.4	9.1	7.9	7.2	5.7	6.4	8	10.3
12	9	8.6	9.2	9.7	6.4	6	5.6	4.3	6.5	11.3	7.1	10.5
16	6.5	10.8	8.1	6.1	6.5	8	6.9	7.5	7.3	6.1	5.6	5
20	9.8	8.8	9.2	7.7	7.2	9.3	6.8	12.3	12.6	10	9.9
22	9.8	7.5	7.4	8.9	8.7	9.2	6.8	10	6.9	4.9	11
RBC
Weeks Post- pIpC	MxCre+						Aird1bfl/flMxCre+
4	11.47	10.96	9.34	9.17	10.53		10.15	10.55	11.36	10.39	10.93	10.36
8	11.36	11.07	10.48	10.01	10.57	11.25	11.09	10.73	10.47	10.42	11.07	10.44
12	11.75	10.8	10.62	9.4	8.55	11.01	11.09	10.67	10.76	11.51	10.9	10.55
16	10.99	11.41	10.31	8.91	10.94	10.74	10.5	10.98	9.39	10.03	10.57	9.92
20	10.47	11.12	10.73	9.36	10.88	10.56	10.91	10.85	9.6	10.27	11.24
22	11.23	10.25	12.16	11.03	10.95	11.48	10.37	12.81	9.18	8.59	10.91
HGB
Weeks Post- pIpC	MxCre+						Aird1bfl/flMxCre+
4	17.1	16.6	14.4	13.8	16		15.5	16.3	17.3	16.3	16.1	16.5
8	16.2	16.3	15.1	14.4	16.2	16.5	16.5	15.8	15.8	15.5	16.3	16.4
12	17.3	15.7	16.4	14.2	12.6	16.6	16.4	16.1	16.9	17.5	16	16.1
16	15.7	16.6	15.3	13.4	15.9	15.7	16.3	15.8	14.7	15.3	14.8	14.5
20	15.4	15.8	16	14.2	15.8	15.3	16.6	16.1	14.8	15.6	16.2
22	16.9	15.8	18.1	16.7	16.2	17.2	15.9	19.9	14.4	14	15.6
HCT
Weeks Post- pIpC	MxCre+						Aird1bfl/flMxCre+
4	55.7	52.6	46.7	45.8	51.9		51.4	51.8	56.1	50.8	53.5	52.5
8	53.1	52.5	50.3	47.7	51.7	54.6	53	51.8	51.8	49.9	52.7	51.9
12	55.1	51.7	51.1	46.3	40.6	53.3	53.2	51.3	54	56.8	51.3	52
16	52	53.5	49.5	43.4	52.6	51.5	50.7	52.7	47	49.5	48.8	48
20	50.2	52	51.3	45.7	51.8	50.4	53.7	52.3	48.5	50.4	52.5
22	54.5	48.5	58.2	54.1	52.5	54.7	50.9	62.9	45.5	42.4	50.8
S3B
Myeloid
Weeks Post- pIpC	MxCre+						Arid1bfl/flMxCre+
4	8.13	7.04	14.3	12.8	10.4	9.01	7.82	10.3	10.5	6.49	13.9	8.12
8	6.71	9.82	8.45	5.36			20.1	11.7	6.77	14.6
12	11.1	6.23	6.46	13.8	7.55	7.23	18.1	15.2	11	12.3	11.5	6.86
16	8.55	9.84	9.35	20.4	2.46	8.54	8.58	14.5	20.9	23.8	20.8	5.61
20	10.2	6.09	7.75	11.2	14.9	12.2	8.33	7.98	7.18	10.9	15.8	15.9
B cells
Weeks Post- pIpC	MxCre+						Arid1bfl/flMxCre+
4	64.5	59.8	46.8	51.2	57.7	57.7	62.2	62.9	56.4	56.7	57.5	57.4
8	52.9	54.1	47.1	54.6			48.6	51.3	60.4	43.2
12	49.3	56.7	53.5	45.6	51.3	47.7	43.1	44.4	42.1	45.8	54.9	46.4
16	43.6	55.8	49.3	33.5	59.6	44.8	59.5	50.6	42.8	37.3	46.2	53
20	46.1	41.6	46.3	37.5	51.1	47.8	53.5	54.2	51.1	37.9	52.4	47.3
T cells
Weeks Post- pIpC	MxCre+						Arid1bfl/flMxCre+
4	17.6	24.9	24.5	27.8	23.4	20.6	19.3	15	19.2	28.6	13.2	18
8	28.7	23.9	32.7	24.7			8.71	12.4	13.5	16.4
12	31.2	28.6	33.1	32.9	27.7	37.9	29.8	27	21.7	30.1	23.9	35.4
16	20.5	27.3	34.6	37.4	28.6	34.6	21.6	24.5	15	22.4	15.9	28.4
20	31.6	26.5	35.6	41.1	22.4	27.7	17.4	15.5	14.5	23.8	14.6	7.99
S3C
Bone marrow
	MxCre+						Arid1bfl/flMxCre+
B220+	12.7	14.9	25.3	15.3	21.1	23.3	18.6	18	21.2	23.5	29.4	24
CD3+	2.25	2.23	3	2.64	3.04	3.02	1.52	0.97	1.28	3.16	2.73	3.18
Mac1+/Gr1+	19	11.5	16.2	19.6	55.9	51.9	14.1	15.8	33.8	27.9	47.8	46.7
Spleen
	MxCre+						Arid1bfl/flMxCre+
B220+	26.5	20.5	31.6	18.9	52.2	53.8	42.7	32.4	21.9	29.6	50.4	50.4
CD3+	19.9	16.5	20.6	15.8	27	29.2	15.1	17.2	12.6	16	27	36.9
Mac1+/Gr1+	1.28	0.77	1.34	1.1	2.94	2.06	2.88	1.63	2.42	2.11	3.2	1.52
S3D
HSPC
	MxCre+						Arid1bfl/flMxCre+
LSK	0.25	0.23	0.16	0.16	0.074	0.084	0.28	0.23	0.75	0.33	0.14	0.068
CD48+CD150-	0.079	0.066	0.046	0.041	0.056	0.062	0.11	0.095	0.13	0.29	0.1	0.052
CD48+CD150+	0.009	0.0067	0.00562	0.00528	0.00632	0.013	0.00972	0.00642	0.016	0.061	0.027	0.00857
CD48-CD150+	0.018	0.018	0.02	0.014	0.00331	0.00396	0.015	0.022	0.023	0.053	0.0051	0.00282
CD48-CD150-	0.029	0.037	0.026	0.017	0.00839	0.005	0.039	0.042	0.035	0.07	0.00593	0.00397
Progenitor
	MxCre+						Arid1bfl/flMxCre+
LK	1.73	1.58	1.29	1.26	0.9	0.93	1.48	1.62	1.18	1.46	0.82	0.9
CMP	0.42	0.44	0.33	0.27	0.31	0.32	0.36	0.36	0.33	0.4	0.23	0.28
GMP	0.86	0.61	0.49	0.54	0.32	0.39	0.53	0.61	0.23	0.45	0.34	0.44
MEP	0.44	0.53	0.46	0.44	0.28	0.23	0.59	0.65	0.63	0.6	0.26	0.19
CLP	0.0088	0.013	0.00864	0.00388	0.00254	0.00381	0.013	0.0093	0.019	0.012	0.00581	0.00257

## Sheet: FigS4
S4A
WBC
Weeks Post- pIpC	MxCre+			Arid1bfl/flMxCre+
4	7.8	8.1	8.5	7.3	9.3	7	8
8	9.5	8.5	9.3	14.8	7.4	9.9
12	9.5	7.9	9.7	10.7	8.5	10.3
16	7.5			12.3	6.5	7.6	8.9
20	7.1	5.2	10.3	8.2	6.3	5.5	8.2
27	5.75	7.4	8	7.1	7.8	6.3	6.9
RBC
Weeks Post- pIpC	MxCre+			Arid1bfl/flMxCre+
4	9.52	10.24	10.08	9.49	10	9.2	9.31
8	9.35	10.12	9.24	9.73	9.84	10.16
12	9.59	11.01	9.47	10.22	10.27	10.15
16	10.8			10.21	10.48	10.4	9.68
20	7.92	9.24	8.83	9.47	9.91	8.97	10.23
27	10	10.03	8.48	9.65	9.31	10.47	8.72
HCT
Weeks Post- pIpC	MxCre+			Arid1bfl/flMxCre+
4	42.6	49.6	48.7	47.4	49	44.6	43.9
8	43.9	50.3	44.8	48.9	47.6	47.3
12	47.6	54.6	47.4	50.5	49.8	48
16	54.3			50.2	50.2	49.4	47.7
20	40.4	45.6	45	47.1	46.6	42.9	49.7
27	30.2	49.8	43.2	48	44.1	50.8	42.8
HGB
Weeks Post- pIpC	MxCre+			Arid1bfl/flMxCre+
4	12.6	15.4	14.9	14.3	15.3	13.4	13.2
8	14.1	16.2	14.1	15.7	15.2	15
12	14.3	16.8	14.6	15.7	15.1	14.5
16	16.7			15.4	14.3	15.4	14.2
20	11.8	14	13.4	14.3	14.1	12.7	14.7
27	9.5	16	13.6	15.5	13.9	16	14.3
S4B
Myeloid cells
Weeks Post-pIpC	MxCre+			Arid1bfl/flMxCre+
4	98	88.7	93.6	86.1	91.5	82.5	96.7
8	89.8	85.1	98.8	66	97.5	92.4	100
12	94.6	96.7	78.1	97.1	96.5	98.8	97.9
16	96.8	61.7		97.3	97.8	98.4	98.3
20	98.7	99.3	94.9	98.8	98.3	97.3	98.6
B cells
Weeks Post-pIpC	MxCre+			Arid1bfl/flMxCre+
4	98.5	97.4	98.7	97.1	98.4	98.1	96.8
8	96.3	92.4	98.9	92.9	98.7	96.5	99.2
12	99.6	99.8	99.3	99.8	99.8	99.8	99.8
16	99.4	99.1		99.4	99	99.5	99.5
20	99.5	99.6	99.5	99.2	99.4	99.3	99.3
T cells
Weeks Post-pIpC	MxCre+			Arid1bfl/flMxCre+
4	60	56.7	56.6	63.5	71	54.6	61.1
8	71.2	60.5	79.7	44.7	79.8	77	76.8
12	83.8	84.7	79.2	83.1	86.6	83.2	81.3
16	87.4	86		87.1	87.5	86.5	84.8
20	90.2	86.7	89.9	87.1	86.8	87.2	85.2
Peripheral blood
Weeks Post-pIpC	MxCre+			Arid1bfl/flMxCre+
4	51.1	55	56	61.9	68.4	50.8	29.6
8	86.4	71.9	92.8	50.8	92.7	87.7	93.1
12	94.2	95.5	87.4	94.5	73.1	93.9	93.7
16	95.7	92		95.4	95.2	95.6	94.9
20	96.2	94	92.6	94.5	94.8	94.5	94.5
S4C
Bone marrow
	MxCre+			Arid1bfl/flMxCre+
Mac1+/Gr1+	99.1	98.5	96.1	98.4	99.1	99.4	98.7	84.6
B220+	90.4	91.8	94.9	92.6	90.3	92.3	93.9	91.8
CD3+	63.2	67.3	76.4	81.1	70.3	76.3	77.1	78.5
Spleen
	MxCre+			Arid1bfl/flMxCre+
Mac1+/Gr1+	98.2	99	91.9	95.6	97.1	97	98.1	98.5
B220+	94.5	96.7	96.8	91.6	96.3	95.6	97.1	94.4
CD3+	80.6	79.4	81.5	78.2	77.1	81.6	81.5	80.1
whole spleen	95.9216	94.5257	96.4532	95.5261	95.5802	95.2643	94.5385	95.7162
S4D
HSPC
	MxCre+			Arid1bfl/flMxCre+
LSK	98.7	95	97.4	99.4	99.3	99.7	99.5
CD48+CD150-	99.7	98.4	97.7	100	99.6	99.9	100
CD48+CD150+	98.2	95.9	96.5	99.2	98.3	99.7	100
CD48-CD150+	92.3	95.2	96.6	100	100	100	99.3
CD48-CD150-	100	100	97.6	98.5	100	100	100
whole bone marrow	99.3721	98.1515	97.8273	98.9317	99.5455	99.0708	99.2967
Progenitors
	MxCre+ CD45.2+			Arid1bfl/flMxCre+ CD45.2+
LK	91.5	87.2	89	85.8	88.2	85.7	84.9
CMP	99.8	99.3	97	99	99.5	99.5	98.9
GMP	99.5	99.2	98.3	98.6	98.6	98.4	98.5
MEP	99.5	98.5	98.6	98.8	98.9	99.2	96.5
CLP	86.7	66.7	85.5	81.2	96.4	94.5	96
whole bone marrow	99.255	98.4994	97.2082	98.623	99.3106	98.7125	98.9213

## Sheet: FigS5
S5A
VavCre+				Arid1bfl/flVavCre+
50.4	41.9	39.1	47.1	30.8	19.7	58.8	millions
MxCre+			Arid1bfl/flMxCre+
57	58	42.5	25	30.8	56	40	millions
S5B
	VavCre+				Arid1bfl/flVavCre+
Mac1+Gr1+	29786400	26397000	20801200	30991800	16170000	9199900	36456000
B220+	10886400	7709600	8719300	7677300	8439200	3940000	11642400
CD3+	1552320	976270	1431060	1544880	1056440	1276560	1840440
	MxCre+			Arid1bfl/flMxCre+
Mac1+Gr1+	39273000	27724000	22652500	8125000	18788000	20776000	16760000
B220+	1613100	4709600	3310750	3400000	2106720	5936000	4120000
CD3+	809400	1995200	1581000	1710000	579040	2732800	1556000
S5C
	VavCre+				Arid1bfl/flVavCre+
LSK	100800	67040	37927	61230	49280	143810	94080
CD48+CD150-	70560	50280	22678	46158	33880	98500	76440
CD48+CD150+	16632	10056	8993	11775	5852	25610	12348
CD48-CD150+	8568	4609	5865	4017.63	5236	12411	5880
CD48-CD150-	6048	3364.57	817.19	2105.37	5852	8865	4392.36
	MxCre+			Arid1bfl/flMxCre+
LSK	153900	121800	97750	27500	77000	117600	60000
CD48+CD150-	142500	98600	72250	15250	61600	89600	40000
CD48+CD150+	6840	12180	11475	3250	8008	19040	4800
CD48-CD150+	769.5	2557.8	3897.25	4500	3696	3981.6	6800
CD48-CD150-	3710.7	11600	7650	3500	4004	7840	5200
S5D
	VavCre+				Arid1bfl/flVavCre+
LK	413280	368720	226780	343830	240240	403850	364560
CMP	75600	83800	28934	80070	30800	66980	41160
GMP	196560	163410	117300	136590	104720	135930	176400
MEP	141120	117320	74290	122460	101640	193060	141120
CLP	15120	11732	8993	10833	13860	10047	19404
	MxCre+			Arid1bfl/flMxCre+
LK	153900	452400	314500	187500	154000	509600	284000
CMP	62700	197200	123250	60000	67760	252000	112000
GMP	45600	162400	85000	65000	40040	112000	92000
MEP	54720	139200	127500	82500	61600	212800	112000
CLP	6840	6960	3319.25	10750	11088	21840	20800

## Sheet: FigS6
Combined data of all three cohorts in Fig3

## Sheet: FigS7
S7A
Cohort1
Weeks Post-pIpC	MxCre+					Arid1bfl/flMxCre+
4	41.1	25.1	41.6	32.4		34.3	29.1	30.5	30.5	41.6
8	40.2	38.7	57.8	40.7		43.1	26	23	31.2	40.6
12	43.3	43.2	36.9	56.6	40.8	65.5	25.7	23.7	40.2	51.9
16	43.7	55.6	62.1	45.9		69.2	28.2	25.3	47.8
20	40.8	49.2				69.7	27.9	25.2	43.5	44.9
24	40	43.5				67.6	28.2	26.6	45.5	43
Cohort2
Weeks Post-pIpC	MxCre+					Arid1bfl/flMxCre+
0	43.5					46.8
4	22.2	33.2	46.3	56.2	36.4	26.8	33	28.8	37.4	36.8
8	27.2	30	50	32.5		26.5	27.3	26.1	35.1	30.7
12	32.8	57	71.3	31.3		22.3	29.5	25.7	34	39.2
16	36.4	59.3	74.1	37.3		21.4	28	33	40.8
20	32.8	55.9	70.3	30.8		16.5	23.2	28.6	34.8
24	41	62.9	80.9	46.3		18.4	29.5	26	36.1
Cohort3
Weeks Post-pIpC	MxCre+					Arid1bfl/flMxCre+
4	22.2	37	39.4	38.7	38.8	40.8	33.9	33.1	40
8	22	37.4	47.7	49.7	45.2	39.2	29	37	38.4
12	25.5	63	52.7	61.4	53.3	9.13	33.2	34.3	31.2
16	27.6	71.1	67.8	61.4	64.6	33.6	29.7	49.5	35
20	37.6	33.1	68.4	61.3	72.6	34.6	29.9	49.1	33
S7B
Cohort1
Weeks Post-pIpC	MxCre+					Arid1bfl/flMxCre+
4	64.8	49.4	54.2	42.7		67.9	36.7	32.9	39.2	46.6
8	47	53.2	64.6	48.9		55.2	39.8	36.8	43.2	30.8
12	34.9	49	45.8	58.8	43.9	56.2	36.4	24.6	48.3	36.5
16	38.7	73	65	56		58.7	42	18.5	37.8
20	39.2	59.5				59.9	45.9	18.9	48.6	46.2
24	41.2	52.4				55.4	35	16.6	43.7	63.9
Cohort2
Weeks Post-pIpC	MxCre+					Arid1bfl/flMxCre+
4	44.4	26.6	57.4	80.4	30.4	20.6	20.4	22.2	26.3	28.5
8	54.2	20.8	58.5	41.4		9.63	11.3	34.8	24.2	49.7
12	64.3	59.4	82.2	45.5		10.3	15.6	23.2	15.5	29.2
16	70.1	67.7	77.9	66.4		9.72	25.8	12.8	32.9
20	64.9	75.1	78.6	68.8		7.24	27.8	11.6	25.6
24	73.5	81.7	83.7	70.9		8.38	31.7	10.5	31.5
Cohort3
Weeks Post-pIpC	MxCre+					Arid1bfl/flMxCre+
4	20.1	51.1	39.2	53.5	56.8	54.7	35.7	31.1	53.8
8	31.7	76.3	80	81.7	77.2	66.5	27.6	34.6	54.7
12	52.9	84.7	87.9	88.5	83.4	41.7	29.9	35.8	61.4
16	57.4	77.1	87.9	92.1	79.8	33.1	36.1	86.7	54.2
20	64.3	45.8	87.7	90.9	71.5	38.7	37.8	83.3	56.1
S7C
Cohort1
Weeks Post-pIpC	MxCre+					Arid1bfl/flMxCre+
4	55.6	38.1	63.5	51.1		78	50.3	38.7	39.8	57.9
8	49.2	57.6	66.1	48.2		74.2	42.8	33.2	39.3	56.9
12	53.9	64.4	42.6	69	52.4	81.2	39.5	33.9	45.2	63.2
16	53.1	66.8	73.2	52.1		82.2	39.2	35	64.4
20	52	53.4				84	38.6	33.6	51.5	61.2
24	49	61				86.3	40.6	36.4	57	63
Cohort2
Weeks Post-pIpC	MxCre+				Arid1bfl/flMxCre+
4	38.5	57.1	59.1	47.7	38.7	43.8	30.2	42	46.1
8	34.9	58.2	43.1		32.6	35.2	30.5	42.4	51
12	21.4	62.2	73.6	36	27.7	35.7	30.1	41.8	45.3
16	28.3	65.7	80.2	40.8	27.6	35.3	47.9	51
20	23.9	57.7	80.6	29.2	20	22.9	39.9	44.7
24	30.4	66.6	86.3	41.7	25.1	35.9	45	51
Cohort3
Weeks Post-pIpC	MxCre+					Arid1bfl/flMxCre+
4	27.2	56.6	53.2	52.8	46.3	44.3	39	46	42.5
8	26.3	69.6	59.4	57.3	56.4	46	36	44	43.7
12	28.6	76.1	67.2	66.5	67.5	10.4	40.1	42.4	44.2
16	33.5	79.5	73.6	70.4	76.4	43.8	41.1	48.7	43.6
20	41.8	81	78.2	72	84	42.1	40.7	49.9	40.2
S7D
Cohort1
Weeks Post-pIpC	MxCre+					Arid1bfl/flMxCre+
4	28	11.5	32.3	25.8		35.1	22.1	20.1	18.7	32
8	32.6	28.6	47.2	39.3		34.5	16.3	14.8	25.5	35.3
12	37.1	29.9	33.6	48.1	36.2	47.9	14.6	16.8	36	46.1
16	35.7	38.8	47.7	37.8		50.3	12.7	21.7	38.1
20	31.3	40.4				54.2	10.1	24	34.9	31.4
24	28.2	35.8				53.2	14.2	25.3	38.7	26.6
Cohort2
Weeks Post-pIpC	MxCre+					Arid1bfl/flMxCre+
4	14.3	33	30.7	50.4	26.4	22.6	30.2	37	37.5	30.2
8	21.1	35.1	41.2	30.1		32.8	31.2	33.9	40.9	43.3
12	26.2	51.4	70.2	21.3		27.3	27.3	23.9	30.9	40.1
16	30	52.9	70.9	18.9		28.6	24.6	27.3	37.1
20	33.2	53.4	70.5	17		25.2	26.2	26	37.1
24	33.4	52.7	77.8	19		25.8	26.5	22.5	36.2
Cohort3
Weeks Post-pIpC	MxCre+					Arid1bfl/flMxCre+
4	13.7	25	18.7	25.6	20.3	26.6	22.3	18.1	27.1
8	17	60.2	44.2	42.9	36.1	29.6	26.6	29.3	30
12	18.6	56	45.2	45.8	44.9	8.21	29.5	24.8	21.1
16	13.6	65.8	55.9	47.4	57.2	24.1	26.3	32.5	22.2
20	16.1	44.1	57.7	44.7	64.7	22.9	22.5	41.4	16.3
S7E
Cohort1
	MxCre+		Arid1bfl/flMxCre+
Mac1+/Gr1+	46.8	63.5	68.9	60.1	13.7	48.9	61.6
B220+	31.5	36.9	73.3	28.1	18.9	36.2	44.5
CD3+	33	25.3	52.1	20.9	31.9	31.3	33.5
whole bone marrow	42.3969	61.5575	75.2717	54.8649	17.9874	49.1294	56.746
Cohort2
	MxCre+				Arid1bfl/flMxCre+
Mac1+/Gr1+	68.5	83.2	85.1	80.2	41	10.7	12	27.2
B220+	33	47.4	75.9	32.9	20.9	13.7	26.9	32
CD3+	28.8	41.6	58.3	19	32.2	33.5	37	38.4
whole bone marrow	59.8965	79.6026	82.8205	73.4911	39.819	12.6021	19.1041	31.7568
Cohort3
	MxCre+					Arid1bfl/flMxCre+
Mac1+/Gr-1+	69.3	88.4	87.4	91	67.2	39.2	43.2	88.4	52.7
B220+	29.8	80.2	64.5	59.8	68.2	28.7	27.8	37.8	21.6
CD3+	21.8	56.1	48.7	39.6	56.8	31	31.1	43.5	29.3
whole bone marrow	55.4	79.2	72.4	70.4	59.1	30.5	34.3	77.4	42.6
S7F
Cohort1
	MxCre+		Arid1bfl/flMxCre+
Mac1+/Gr1+	60.3	73.3	79.7	61.8	23.6	53	62.8
B220+	39.8	52	78.1	30.6	23.3	45	44.6
CD3+	23.5	30.3	44	15.5	26.4	33.2	27.9
whole spleen	40.2751	47.3504	67.1287	29.0789	27.9362	42.0505	42.0045
Cohort2
	MxCre+				Arid1bfl/flMxCre+
Mac1+/Gr1+	75.1	86.4	84.7	72.9	38.6	11.2	15.3	31.6
B220+	22.6	54.9	81.2	31.1	24.3	15.3	32.9	39
CD3+	34.4	51.4	73.4	19.4	31	29.7	24.3	38.8
whole spleen	30.8322	60.9499	79.9782	30.3612	28.0255	19.9544	29.3923	38.9698
Cohort3
	MxCre+					Arid1bfl/flMxCre+
Mac1+/Gr-1+	54.8	82.8	83.6	90.4	81.2	67.8	38.1	86.2	51.5
B220+	34.1	81.1	73.5	68.3	74.8	31.7	26.5	43.7	29.3
CD3+	17.7	68.7	56.7	47.4	64.5	22.6	23.9	49.8	21.4
whole spleen	30.4	76.3	68.1	62.9	70.8	26.9	25.8	45.6	26.7
S7G
Cohort1
	MxCre+		Arid1bfl/flMxCre+
LSK	48.5	66.2	57.6	64.6	21	58	65.9
CD48+CD150-	46.6	66.5	56.7	63.7	18.6	55.2	60.6
CD48+CD150+	50.8	66.7	48	60.8	13.3	46.2	70.3
CD48-CD150+	84.3	62.9	57.5	62.5	56.1	79.8	90.3
CD48-CD150-	52.1	76.2	66.1	75	44.2	78.2	76
Cohort2
	MxCre+				Arid1bfl/flMxCre+
LSK	75.4	81.4	80.6	77.7	61.3	51.1	44.9	39.4
CD48+CD150-	68.6	81.1	84.4	74.9	49.9	33.6	30.7	31.4
CD48+CD150+	53.7	77.7	77.3	74.5	46.9	32.2	30	24.2
CD48-CD150+	91.9	91.5	74.8		86.3	82.2	75.9
CD48-CD150-	84.7	86.2	82.4		80.8	81.7	72.2
Cohort3
	MxCre+					Arid1bfl/flMxCre+
LSK	40	42.8	54.3	44.5	39.7	26.2	22.5	25	32.2
CD48+CD150-	64.8	83.3	84.6	92	61.1	26.9	43.2	85.6	48.6
CD48+CD150+	69.9	88.9	80.2	85.2	69.4	29.5	39.8	74.7	57.2
CD48-CD150+	81.1	78.5	75.4	91.1	84.4	83	53.5	77.2	80.7
CD48-CD150-	85.5	80.9	85.1	94.4	41.2	53.4	65.3	97	80.9
S7H
Cohort1
	MxCre+		Arid1bfl/flMxCre+
LK	59.2	68.1	71.1	67.3	28.8	55.9	65.5
CMP	62.8	68.9	61.6	61.8	32.7	45.7	50
GMP	50.5	69	70.1	68	16.3	54.5	66.2
MEP	74.9	76.4	82.8	77.1	54	72.2	78.1
CLP	33.3	44.5	91.7	60.9	45.7	71.4	43.3
Cohort2
	MxCre+				Arid1bfl/flMxCre+
LK	74.6	85.4	86.8	83.5	50.1	19.4	39.2	19.8
CMP	67.9	80.6	83.1	79.1	42.8	12.7	34.9	13
GMP	77.5	88	89	86.9	50.2	16.3	33.9	14.6
MEP	79.1	88.1	89.9	87.9	60.7	39.1	55.1	39.6
CLP	85.1	88.7	87	86.7	90.8	81.8	78.9	84.1
Cohort3
	MxCre+					Arid1bfl/flMxCre+
LK	73.7	89.2	88.8	92.7	68.3	44.8	53.6	91.7	64.8
CMP	63.6	88.2	84.8	89.2	55.8	30.5	42.3	89.9	57
GMP	69.4	86.8	90.9	93.4	67.4	40.9	48.9	90.5	54.6
MEP	85.6	91.5	90.9	94.7	78.3	59.1	64.9	95	80
CLP	56.9	82.1	77.2	83.6	75.5	27.2	43.1	83.3	29.5
